# Supplementary material for: Integrated miRNA and mRNA expression profiling in fetal hippocampus with Down syndrome
Source: J Biomed Sci. 2016 Jun 7;23:48. doi: 10.1186/s12929-016-0265-0 (PMC4897952; doi:10.1186/s12929-016-0265-0)
Supplement: Additional file 1: Table S1. — List of differentially expressed miRNA in DS group versus control group by microarray assay. Red indicates increased expression of miRNA and green indicates decreased expression of miRNA in DS group versus control group. (XLSX 102 kb) [file 12929_2016_265_MOESM1_ESM.xlsx]

## Sheet: Sheet1
Probe Set Name	P value	Fold Change	Transcript ID(Array Design)
MIMAT0003948_st	0.00498441	26.911	hsa-miR-770-5p
MIMAT0004607_st	0.00422641	13.0826	hsa-miR-138-1-3p
MIMAT0004596_st	0.00768246	13.8184	hsa-miR-138-2-3p
MIMAT0004757_st	0.00344682	14.7935	hsa-miR-431-3p
MIMAT0004696_st	0.000168164	14.0166	hsa-miR-323a-5p
MIMAT0031095_st	0.0482025	16.6841	hsa-miR-128-2-5p
MIMAT0026559_st	0.000147934	11.6171	hsa-miR-487a-5p
MIMAT0000430_st	0.00133948	7.31565	hsa-miR-138-5p
MIMAT0022929_st	0.00345859	12.7984	hsa-miR-758-5p
MIMAT0003887_st	0.00208594	12.364	hsa-miR-769-3p
MIMAT0004689_st	0.00441825	8.95712	hsa-miR-377-5p
MIMAT0001627_st	0.000161139	10.5354	hsa-miR-433-3p
MIMAT0004604_st	0.0342316	7.25578	hsa-miR-127-5p
MIMAT0003881_st	0.00677042	6.92263	hsa-miR-668-3p
MIMAT0026557_st	0.0208193	7.9596	hsa-miR-412-5p
MIMAT0004749_st	0.000135589	9.31675	hsa-miR-424-3p
MIMAT0025479_st	0.00106028	6.33367	hsa-miR-6511a-3p
MIMAT0002814_st	0.000584715	7.05076	hsa-miR-432-5p
MIMAT0002175_st	0.000501013	5.40534	hsa-miR-485-5p
MIMAT0003886_st	0.00199778	6.18718	hsa-miR-769-5p
MIMAT0000756_st	0.0163266	6.2226	hsa-miR-326
MIMAT0003330_st	0.00244806	5.67259	hsa-miR-654-5p
MIMAT0004911_st	0.00427727	5.01305	hsa-miR-874-3p
MIMAT0002171_st	0.01222	5.34467	hsa-miR-410-3p
MIMAT0000752_st	0.0304404	4.35215	hsa-miR-328-3p
MIMAT0003340_st	0.00590024	4.54567	hsa-miR-542-5p
MIMAT0003180_st	0.00159479	4.18477	hsa-miR-487b-3p
MIMAT0000722_st	0.00149073	3.79718	hsa-miR-370-3p
MIMAT0000736_st	0.00692683	3.65471	hsa-miR-381-3p
MIMAT0000687_st	0.0278806	3.55113	hsa-miR-299-3p
MIMAT0000446_st	0.00103356	3.6664	hsa-miR-127-3p
MIMAT0002176_st	0.0108706	3.33447	hsa-miR-485-3p
MIMAT0002807_st	0.00351156	3.63813	hsa-miR-491-5p
MIMAT0000447_st	0.0132962	3.54736	hsa-miR-134-5p
MIMAT0001638_st	0.00453733	3.35694	hsa-miR-409-5p
MIMAT0022713_st	0.00317927	2.46831	hsa-miR-1185-2-3p
MIMAT0005797_st	0.0327103	3.02091	hsa-miR-1301-3p
MIMAT0019019_st	0.0340295	2.59839	hsa-miR-4485
MIMAT0005951_st	0.0325693	2.32388	hsa-miR-1307-3p
MIMAT0005825_st	0.0302629	2.01268	hsa-miR-1180-3p
MIMAT0000460_st	0.0115703	2.20445	hsa-miR-194-5p
MIMAT0003329_st	0.0370239	3.77617	hsa-miR-411-5p
MIMAT0002875_st	0.0434075	3.08182	hsa-miR-504-5p
MIMAT0000773_st	0.0327903	9.09685	hsa-miR-346
MIMAT0022695_st	0.00266953	4.06161	hsa-miR-212-5p
MIMAT0015085_st	0.0424561	5.11187	hsa-miR-3200-3p
MIMAT0000437_st	0.0483559	2.29115	hsa-miR-145-5p
MIMAT0000755_st	0.00762983	5.67435	hsa-miR-323a-3p
MIMAT0001629_st	0.0082648	5.59345	hsa-miR-329-3p
MIMAT0000451_st	0.0123787	4.16579	hsa-miR-150-5p
MIMAT0000733_st	0.0258374	2.87335	hsa-miR-379-5p
MIMAT0003297_st	0.00965869	3.07738	hsa-miR-628-3p
MIMAT0001343_st	0.0323126	2.31886	hsa-miR-425-3p
MIMAT0004978_st	0.013066	6.10841	hsa-miR-935
MIMAT0000737_st	0.01929	2.47952	hsa-miR-382-5p
MIMAT0002874_st	0.0435836	3.15104	hsa-miR-503-5p
MIMAT0000449_st	0.0377799	3.35339	hsa-miR-146a-5p
MIMAT0000424_st	0.0295168	2.94724	hsa-miR-128-3p
MIMAT0004954_st	0.0133543	2.78717	hsa-miR-543
MIMAT0004701_st	0.0181147	2.54395	hsa-miR-338-5p
MIMAT0000426_st	0.0414387	3.04385	hsa-miR-132-3p
MIMAT0002809_st	0.0318396	2.56329	hsa-miR-146b-5p
MIMAT0000250_st	0.0378882	4.53784	hsa-miR-139-5p
MIMAT0002890_st	0.0246634	2.31153	hsa-miR-299-5p
MIMAT0005948_st	0.0388662	2.74825	hsa-miR-664a-5p
MIMAT0000751_st	0.0306051	4.39236	hsa-miR-330-3p
MIMAT0004594_st	0.00390509	2.75231	hsa-miR-132-5p
MIMAT0026483_st	0.0293524	2.02776	hsa-miR-370-5p
MIMAT0003879_st	0.0468735	4.36795	hsa-miR-758-3p
MIMAT0015050_st	0.000706173	8.59138	hsa-miR-323b-3p
MIMAT0004515_st	0.000332488	8.39427	hsa-miR-29b-2-5p
MIMAT0000269_st	0.0167067	6.10178	hsa-miR-212-3p
MIMAT0000680_st	0.00810211	0.46541	hsa-miR-106b-5p
MIMAT0000071_st	0.0468776	0.26548	hsa-miR-17-3p
MIMAT0000074_st	0.00932994	0.360828	hsa-miR-19b-3p
MIMAT0000265_st	0.000882001	0.058643	hsa-miR-204-5p
MIMAT0022693_st	0.00197108	0.183607	hsa-miR-204-3p
